# Supplementary material for: The Relationship Between Stiff Knee Gait Runner’s Dystonia and Musculoskeletal Knee Pathology: A Case Series
Source: Toxins (Basel). 2025 Mar 3;17(3):121. doi: 10.3390/toxins17030121 (PMC11945748; doi:10.3390/toxins17030121)
Supplement: Supplementary file 1 [file toxins-17-00121-s001.zip]

Archive with 1 entries (1 files):
- toxins-3457072-supplementary.pdf
